# Supplementary material for: Characterizing cyclin-dependent kinase 12(CDK12)-altered aggressive prostate cancer: a twelve-case series
Source: Int J Clin Oncol. 2022 Oct 21;27(12):1867–73. doi: 10.1007/s10147-022-02248-z (PMC9700615; doi:10.1007/s10147-022-02248-z)
Supplement: Supplementary file 2 — Table S1. Gene list of mutations excluding CDK12 for each case (XLSX 13 KB) [file 10147_2022_2248_MOESM2_ESM.xlsx]

## Sheet: Sheet1
ID	Gene	Mutation	Copy number	VAF(%)
KOURO_31-408
	KRAS	G12R	Neutral	40.6
	NUP98	E1601K	Neutral	48.1
	TMPRSS2	P207S	Neutral	39
	MUC4	L3745F	Neutral	94.5
	GMPS	L507V	Neutral	10.6
	CD79A	A32G	Neutral	14.9
	ZEB1	Y600*	Neutral	10.8
	ARHGEF12	H467fs*19	Neutral	10.5
	PTPRD	L1169Q	Neutral	10.2
	TNFAIP3	H577P	Neutral	46.4
	AMER1	V667L	Amplification	11.7
	NBEA	c.6585+2958G>C	Neutral	11.3
KOURO_20-298
	FOXA1	R261C	Gain	36.1
	MUC4	A4238T	Neutral	28.1
	DDB2	N168S	Neutral	51.7
	CSMD3	S2223R	Neutral	38.5
	CSMD3	H1495D	Neutral	16.7
KOURO_20-334
	BRCA1	R613K	Gain	7.1
	BRCA2	G968D	Neutral	8.5
	BRCA2	I1945T	Neutral	9.5
	WRN	P584S	Neutral	7.3
	MUC4	A4238T	Gain	25
	FUBP1	V107I	Gain	15.4
	PDCD1LG2	P90S	Neutral	7
	PDCD1LG2	Q91L	Neutral	7.1
	MYO5A	D507Y	Neutral	9.3
	RABEP1	A52S	Neutral	8.6
	PCM1	K1705E	Neutral	14.3
	BCL11B	R446W	Neutral	29
	KMT2C	T766I	Gain	7.1
	ZMYM3	K1251M	Neutral	7
	BUB1B	c.239+19delC	Neutral	10.8
	KMT2D	E1355del	Gain	10
	SPEN	A1943Gfs*79	Gain	39.4
	FAT4	G2619E	Gain	9.3
	FAT4	V2636I	Gain	8.9
	NRG1	M111I	Neutral	7.4
	PTPRD	R1177H	Neutral	8.5
	PTPRD	H1025Y	Neutral	8.7
	GRIN2A	C399*	Neutral	37.8
	CUL3	D449=	Neutral	8
	CNBD1	D255N	Gain	14.3
KOURO_20-331
	AR	Q58L	Neutral	4.5
KOURO_20-346
	BRCA1	c.441+36C>T	Neutral	6.4
	MUC4	A3206T	Neutral	32.6
	MUC4	S3189_T3204del	Neutral	34.8
	FOXA1	H247R	Neutral	22
	PAX3	c.1420+126_1420+127del
	FAT4	A114T	Neutral	10.6
	PTPRT	E1441V	Neutral	23.4
	TP53	P142_R156del	Neutral	20.4
	KDM6A	R1351*	Neutral	35.4
	MB21D2	G281C	Neutral	15.2
KOURO_19-598
	MAP3K1	T949del	Shallow deletion	95.3
	AMER1	G447S	Shallow deletion	98.9
	IL6ST	V771A	Shallow deletion	42.1
KOURO_7-15
	EPCAM	L286Afs*13	Neutral	13.7
	NOTCH1	H688Y	Neutral	20.7
KOURO_7-24
	FANCD2	D106N	Neutral	10.8
KOURO_1-6
	No mutations detected other than CDK12
KOURO_2574
	BRAF	K601E	Neutral	19.4
	TSC	P336Q	Neutral	35.2
KOURO_liq-11002
	SGK1	intron 7 rearrangement	N/A	17.9
	MTOR	exon 47 rearrangement	N/A	4
	MDM4	exon3 rearrangement	N/A	3.1
	BRCA2-FRY	fusion	N/A	0.4
KOURO_liq-11703
	ASXL1	E1192*	N/A	0.54
	ASXL1	G646fs*12	N/A	1.9
	TET2	R1216*	N/A	0.86
	TP53	Y205N	N/A	0.12
	EGFR	R324C	N/A	0.3
