# Supplementary material for: Characterizing cyclin-dependent kinase 12(CDK12)-altered aggressive prostate cancer: a twelve-case series
Source: Int J Clin Oncol. 2022 Oct 21;27(12):1867–73. doi: 10.1007/s10147-022-02248-z (PMC9700615; doi:10.1007/s10147-022-02248-z)
Supplement: Supplementary file 3 — Table S2. Prostate-specific antigen response rate (XLSX 12 KB) [file 10147_2022_2248_MOESM3_ESM.xlsx]

## Sheet: Sheet1
Treatment/Setting			Total number		Any PSA decline			PSA30 decline			PSA50 decline
			n		n (%)			n (%)			n (%)
Enzalutamide
	Upfront HNPC therapy		0		0			0			0
	First-line CRPC therapy		3		3	(100)		3	(100)		3	(100)
	≥2 lines CRPC therapy		2		0			0			0
Abiraterone
	Upfront HNPC therapy		2		2	(100)		2	(100)		2	(100)
	First-line CRPC therapy		2		2	(100)		2	(100)		2	(100)
	≥2 lines CRPC therapy		4		3	(75)		2	(50)		1	(25)
Docetaxel
	Upfront HNPC therapy		0		0			0			0
	First-line CRPC therapy		2		2	(100)		1	(50)		1	(50)
	≥2 lines CRPC therapy		3		2	(67)		2	(67)		1	(33)
Cabazitaxel
	≥2 lines CRPC therapy		5		2	(40)		1	(20)		0
Platinum-based
	de novo NEPC		1		1	(100)		1	(100)		1	(100)
	≥2 lines CRPC therapy		4		1	(25)		1	(25)		0
PSA, prostate-specific antigen; HNPC, hormone-naïve prostate cancer; CRPC, castration-resistant prostate cancer; NEPC, neuroendocrine prostate cancer
