# Supplementary material for: Characterizing cyclin-dependent kinase 12(CDK12)-altered aggressive prostate cancer: a twelve-case series
Source: Int J Clin Oncol. 2022 Oct 21;27(12):1867–73. doi: 10.1007/s10147-022-02248-z (PMC9700615; doi:10.1007/s10147-022-02248-z)
Supplement: Supplementary file 4 — Table S3. CDK12 alteration case series (XLSX 11 KB) [file 10147_2022_2248_MOESM4_ESM.xlsx]

## Sheet: Table S2 CDK12 Alteration Cases
Year	Cohort size	Biallelic loss		PSA response to ICI		Authors	Journal
	n	n	(%)	n	(%)
2018	25	25	(100)	2/4	(50)	Wu YM4	Cell
2020	89					de Bono J3	NEJM
2020	60	31	(52)	3/9	(33)	Antonarakis ES14	JCO Precis Oncol
2020	84	61	(73)			Nguyen B1	JCO Precis Oncol
2020	46	34	(74)	2/5	(40)	Reimers MA5	Eur Urol
2020	52	27	(52)	2/19	(11)	Schweizer MT6	JCO Precis Oncol
2021	36	28	(78)			Rescigno P7	Clin Cancer Res
2021	28	18	(64)			Warner E11	Clin Cancer Res
2021	47			2/9	(22)	Kwon DH13	Cancer
Our series	12	5	(42)
PSA, prostate-specific antigen; ICI, immune checkpoint inhibitor
